# Supplementary material for: Kidney Transplant Outcomes With Non-Depleting Antibody Induction Therapy in Human Leucocyte Antigen Sensitised Recipients
Source: Transpl Int. 2025 Sep 30;38:14852. doi: 10.3389/ti.2025.14852 (PMC12518175; doi:10.3389/ti.2025.14852)
Supplement: Supplementary file 2 [file Supplementaryfile2.xlsx]

## Sheet: Sheet1
Study Reference	Current Study	Whole Cohort	cRF 0%	cRF 1-84%	cRF 85-100%	cRF 98-100%	Deceased donor only	Randomized controlled trials	Elite-Symphony	Thymoglobulin induction study group	TAXI Study	Pilch et al	Harmony study	Astellas corticosteroid study group	INTAC Study group	Latest registry data	US	UK	Other large registry analyses (US)	Tanriover et al (living donor)	Tanriover et al (deceased donor)
Study design and participants	Single-centre, retrospective, observational. All patients undergoing kidney transplant at a UK centre 2012-2022. Mean age 50, 36.7% female, 45.3% white, DM cause of ESKD 22.6% cRF 0% 63.7%, cRF 1-84% 25.5%, cRF 85-100% 10.8% Pre-emptive CMV management								Prospective randomised controlled trial. International and multicentre (83 sites in 15 countries). Enrolled 2002-2004. Living and deceeased donors (DBD only). Adult recipients at low immunological risk (including first transplant and second transplant if first not lost to rejection in first year, and PRA <=20%). Charactristics of cohort (range across arms): Mean age 45-47, Male 62-67%, White 92-9…	Prospective randomised controlled trial. International and multicentre (11 European and 17 US). Enrolled 2000-2002. Deceased donors. Adult recipients at high risk of rejection or DGF as determined by CIT, donor risk factors (age, creatinine, ATN, high inotropic support) and recipient risk fators (PRA >20%, black race, one or more HLA mismatches) Characteristics in ATG and Basiliximab groups: Mean…	Prospective randomised controlled trial. European and multicentre (19 sites France and Belgium). Enrolled 2001-2005. Deceased donors. Adult recipients at high immunological risk (current PRA >= 30%, peak PRA >=50%, second transplant and first transplant lost within 2 years due to rejection, third or fourth kidney transplant) Characteristics of ATG and Daclizumab groups: Mean age 45 and 47, male 4…	Prospective randomised controlled trial. Single centre in US. Enrolled 2009-2011 Deceased and living donors. Adult recipients with range of immunological risk. Characteristics of ATG and IL2-RA groups: Mean age 52 and 49, male 58% and 63%, black 50% and 49%, decease donor 81% and 81%, cPRA >20% 34% and 29%	Prospective randomised controlled trial. Multicentre (n=21) in Germany. Enrolled 2008-2013. Deceased and living donors. Adult recipients with low immunological risk (PRA <= 30%, second transplant only if first transplant not lost to rejection) Chracteristics of all partcipiants: Mean age 54, male 66%, White 99%, Deceased donor 87%, unsensitised 88%	Prospective randomised controlled tiral. Multicentre (n=28 in US). Enrolled 1999-2002 Deceased (DBD only) and living donors. Adult recipients with low immunoloigcal risk (including need for primary function and current PRA <=25%). Characteristics of CSWD and CCS groups: Mean age 47 and 46, Male 69% and 64%, White 70% and 64%, Deceased donor 44% and 43%, Mean PRA 1.6% and 1.8%.	Prospective randomised controlled trial. Multicentre (n=30). Enrolled 2005-2006. Deceased (DBD only) and living donor, Adult recipients with range immunological risk. High risk defined by repeat transplant, peak or current PRA >20%, and black race. Characterisitcs of patients in Alemtuzumab and conventional therapy arms: Mean age 48 and 49, Male 65% and 63%, White 74% and 75%, Deceased donor 41% …		OPTN/SRTR 2023 Annual data report of registry data. Reports 1 year outcomes for transplants performed in 2022. Reports 5 year outcomes for transplants performed 2016-2018. Total 27351 adult kidney transplants performed (21303 [78%] deceased donor). 40% aged 50-64, 61% male, 40% white, 33% diabetes as cause ESKD, 58% unsensitised.	NHSBT 2023-2024 (financial year) report of registry data. Reports 1 year outcomes for transplants performed 2019-2023. Reports 5 year outcomes for transplants performed 2015-2019. 3094 adult kidney only transplants (2257 [73%] deceased donor).25% 35-49, 26% 50-59, 24% 60-69, 62% male, 68% white.		Retrospective cohort analysis of US registry data. All adults in US who received living donor kidney transplant 2000-2012, maintained on tacrolimus and MMF (n=36153). Categorised patients in to those managed with (n=25996) and without steroid (n=10157) Further categorised patietns within these groups by induction regimen. In steroid group compared IL2-RA, ATG, and no induction; in no steroid grou…	Retrospective cohort analysis of US registry data. All adults in US who received deceased donor kidney transplant 2000-2012, maintained on tacrolimus and MMF (n=74627). Categorised patients in to those managed with (n=59010) and without steroid (n=15617). Compared IL2-RA induction to ATG, Alemtuzumab, and no induction. In steroid group mean age 50-51, 36-44% women, 43-50% white, 26-57% PRA <20%. …
Induction immunosuppression	Basiliximab in all								Randomised to 4 arms: 1. No antibody induction (n=390) 2. Dacluzimab (n=399) 3. Dacluzimab (n=401) 4. Dacluzimab (n=399)	Randomised to ATG (n=141) or Basiliximab (n=137)	Randomised to ATG (n=113) or Daclizumab (n=114)	Randomised to ATG (n=102) or IL2-RA (n=98, Dacluzimab or Basiliximab)	Arm A: Basiliximab (n=206) Arm B: Basiliximab (n=189) Arm C: ATG (n=192)	As per centre preference. CSWD 65% ATG, 35% IL2RA; CCS 70% ATG, 30% IL2-RA	High risk randomised to Alemtuzumab (n=70) or ATG (n=69). Low risk randimised to Alemtuzumab (n=164) or Basiliximab (n=171). (ATG and Basiliximab termed 'conventional therapy' in the respective groups)		75.2% depleting antibody, 16.4% IL2-RA, 1.5% both, 6.9% no induction	Data not provided		If on steroids compared IL2-RA, ATG, and no induction; if no steroids compared IL2-RA, ATG, and Alemtuzumab	Comparsion IL2-RA, ATG, Alemtuzumab, and no induction
Maintenance immunosuppression	Tacrolimus, MMF, steroid withdrawal fom day 11 (70% steroid free)								Randomised to 4 arms: 1. Standard dose cyclosporin 2. Low dose cyclosporine 3. Low dose tacrolimus 4. Low dose sirolimus All groups MMF and steroids	Cyclosporin, MMF and prenisone	Tacrolimus, MMF, and steroid	Tacrolimus, MMF, and steroid	Arm A: Tacrolimus, MMF, and steroid Arm B: Tacrolimus, MMF, and steroid withdrawal from day 8 Arm C: Tacrolimus, MMF, and steroid withdrawal from day 8 (at 1 year 90%, 16%, and 17% patients in Arms A,B and C were receiving steroids; at 5 years 39%, 23% and 22% on steroids)	Tacrolimus, MMF, and randomisation to withdrawal of steroids (Corticosteroid withdrawal; CSWD, n=191) at day 7 or continuation of steroids (Chronic corticosteroid therapy; CCS, n=195)	Tacrolimus and MMF with steroids discontinued by day 5.		68.8% tacrolimus, MMF and steroids, 24.7% tacrolimus and MMF.	Data not provided		Tacrolimus and MMF. Comparison of steroid and no steroid.	Tacrolimus and MMF. Comparison of steroid and no steroid.
Patient survival 1 year		96.9%	97.6%	97.3%	92.0%	93.1%	96.1%		Arm 1 97%, Arm 2 98%, Arm 3 97%, Arm 4 97%	ATG 95.7%, Basiliximab 95.6%	ATG 96%, Daclizumab 97%	ATG 99%, IL2-RA 97%	Arm A 95%, Arm B 97%, Arm C 97%					Deceased donor: 96% Living donor: 99%
Patient survival 5 years		87.6%	87.3%	90.6%	80.0%	70.0%	85.4%			ATG 76%, Basiliximab 80%	ATG 92%, Daclizumab 92%		Arm A 85%, Arm B 89%, Arm C 90%	CSWD 94%, CCS 93%	Reported at 3 years Alemtuzumab 96%, Conventional therapy 96% High risk Alemtuzumab 99%, ATG 91% (p=0.07)		Deceased donor: 70.1% if age >65, 95.7% if age 18-34. Living donor: 81.9% if age >65, 97.9% if age 18-34	Deceased donor: 85% Living donor: 93%		Steroid group: IL2RA 91.5%, ATG 92.5%, No induction 89.1%. No steroid group IL2-RA 93.9%, ATG 94.9%, Alemtuzumab 95.1%
Allograft survival (death censored) 1 year		96.9%	97.2%	97.9%	91.4%	90.2%	96.0%		Arm 1 92%, Arm 2 94%, Arm 3 96%, Arm 4 92%		ATG 85%, Daclizumab 90%	ATG 95%, IL2-RA 96%	Arm A 96%, Arm B 97%, Arm C 96%					Deceased donor: 95% Living donor: 99%
Allograft survival (death censored) 5 years		84.5%	84.1%	89.0%	71.4%	68.4%	82.1%				ATG 76%, Daclizumab 75%		Arm A 95%, Arm B 93%, Arm C 91%	CSWD 94%, CCS 96%	Reported at 3 years Alemtuzumab 95%, Conventional therapy 93% High risk. Alemtuzumab 91%, ATG 91% Low risk. Alemtuzumab 97%, Basiliximab 94%		Deceased donor: 66.1% if age >65, 82.2% if age 18-34. Living donor: 80.3% if age >65 and 90% if age 18-34	Deceased donor: 86% Living donor: 94%
Allograft survival 1 year		93.9%	94.9%	95.3%	84.1%	84.1%	92.3%		Arm 1 89%, Arm 2 93%, Arm 3 94%, Arm 4 89%	ATG 91%, Basiliximab 90%	ATG 82%, Daclizumab 86%	ATG 93%, IL2-RA 94%	Arm A 91%, Arm B 94%, Arm C 93%
Allograft survival 5 years		78.3%	76.5%	84.1%	70.1%	65.0%	75.3%			ATG 69%, Basiliximab 63%	ATG 69%, Daclizumab 70%		Arm A 81%, Arm B 84%, Arm C 83%		Reported at 3 years. Alemtuzumab 93%, Conventional therapy 90% High risk. Alemtuzumab 91%, ATG 84% Low risk. Alemtuzumab 93%, ATG 92%					Steroid group: IL2RA 93.5%, ATG 93.8%, No induction 92.8%. No steroid group IL2-RA 95.8%, ATG 93.3%, Alemtuzumab 93.9% Multivariable analyses demosntrated no difference in graft failure according to induction in steroid group; in no steroid group, higher risk of graft failure with alemtuzumab	Steroid group: IL2RA 74.1%, ATG 74.2%, No induction 71.9%, Alemtuzumab 74.3%. No steroid group IL2-RA 72.6%, ATG 76.9%, Alemtuzumab 73.8% Multivariable analyses demonstrated that compared to IL2-RA, risk of graft loss not different between induction regimens in steroid group and lower with ATG in no steroid group.
Rejection 1 year		9.4%	9.4%	6.7%	15.9%	25.0%			Arm 1 30%, Arm 2 27%, Arm 3 15%, Arm 4 40% (biopsy proven including borderline)	ATG 16%, Basiliximab 26%	ATG 15%, Daclizumab 27%	ATG 6%, IL2-RA 10%	Arm A 11%, Arm B 11%, Arm C 10%		High risk: Alemtuzumab 10%, ATG 13% Low risk: Alemtuzumab 3%, Basiliximab 20%		5.7% IL2-RA, 6% depleting antibody, 7.1% both, 4.7% no induction.			Steroid group: IL2RA 11.7%, ATG 9.6%, No induction 12.4%. No steroid group IL2-RA 10.5%, ATG 9%, Alemtuzumab 6.4% Multivariable analyses demonstrated risk of rejection less with ATG compared with IL2-RA in steroid and no steroid group	Steroid group: IL2RA 12.4%, ATG 9.1%, No induction 13.3%. Alemtuzumab 11.6% No steroid group IL2-RA 11.1%, ATG 9.6%, Alemtuzumab 9.1% Multivariable analyses demonstrated that compared to IL2-RA, risk of rejection less with ATG in steroid group, and Alemtuzumab in no steroid group.
Rejection 5 years		11.5%	11.3%	7.9%	26.3%	30.0%				ATG 15%, Basiliximab 27%	ATG 14%, Daclizumab 26%		Arm A 15%, Arm B 15%, Arm C 13%	CSWD 17.8%, CCS 10.8% (p=0.058) (CSWD + ATG 14.4%, CSWD + IL2-RA 24.2%, CCS + ATG 10.3%, CCS + IL2-RA 11.9%)	Rates reported at 3 years High risk: Alemtuzumab 18%, ATG 15% Low risk Alemtuzumab 10%, Basiliximab 22% (late, 12-36 months, rejection if not biopsy confirmed rejection in first 12-months occurred in 8% with alemtuzumab and 3% with conventional therapy)
Median eGFR 1 year (ml/min/1.73m2)		50	50	52	47	41			Arm 1 57, Arm 2 59, Arm 3 65, Arm 4 57 (cockcroft gault used)		ATG 49, Daclizumab 51	ATG 55, IL2-RA 56	Arm A 57, Arm B 58, Arm C 63
Median eGFR 5 years (ml/min/1.73m2)		48	47	50	46	39					ATG 49, Daclizumab 53		Arm A 49, Arm B 48, Arm C 53	CSWD 59, CCS 60 (determined by Cockcroft-Gault)
CMV 1 year		24%							Arm 1 15%, Arm 2 12%, Arm 3 10%, Arm 4 6%	ATG 8%, Basiliximab 18%	Treated CMV reported: ATG 19%, Daclizumab 11%	ATG 29%, IL2-RA 18% (p=0.09)	Arm A 21%, Arm B 21%, Arm C 20%
BK 1 year		12.7% any viremia; 6.0% viral load >10000 copies/ml										ATG 9%, IL2-RA 1%	Arm A 13%, Arm B 7%, Arm C 11%
Malignancy 5 years		8%								2%			Arm A 14%, Arm B 11%, Arm C 10%	CSWD 11%, CCS 11%
CV event 5 years		6%											Arm A 10%, Arm B 14%, Arm C 7%
